# Supplementary material for: Optimizing the Protein Fluorescence Reporting System for Somatic Embryogenesis Regeneration Screening and Visual Labeling of Functional Genes in Cotton
Source: Front Plant Sci. 2022 Jan 7;12:825212. doi: 10.3389/fpls.2021.825212 (PMC8777222; doi:10.3389/fpls.2021.825212)
Supplement: Supplementary file 2 [file Table_1.XLSX]

## Sheet: Table S1
	Table S1. The primers used in this study.
	Primer	Sequence
	mRuby2-F	GGGGACAAGTTTGTACAAAAAAGCAGGCTCAATGGTGTCTAAGGGCGAAG
	mRuby2-R	GGGGACCACTTTGTACAAGAAAGCTGGGTTTCACTTGTACAGCTCGTCCATC
	mCherry-F	GGGGACAAGTTTGTACAAAAAAGCAGGCTCAATGGTGAGCAAGGGCGAG
	mCherry-R	GGGGACCACTTTGTACAAGAAAGCTGGGTTCTACTTGTACAGCTCGTC
	tdTomato-F	GGGGACAAGTTTGTACAAAAAAGCAGGCTCAATGGTGAGCAAGGGCGAG
	tdTomato-R	GGGGACCACTTTGTACAAGAAAGCTGGGTTTCACTTGTACAGCTCGTCCATGC
	sfGFP-F	GGGGACAAGTTTGTACAAAAAAGCAGGCTCAATGAGCAAAGGCGAAGAACTG
	sfGFP-R	GGGGACCACTTTGTACAAGAAAGCTGGGTTTCAGCCATGAGTGATACCCGC
	Clover-F	GGGGACAAGTTTGTACAAAAAAGCAGGCTCAATGGTGAGCAAGGGCGAG
	Clover-R	GGGGACCACTTTGTACAAGAAAGCTGGGTTCTAGGCGGCGGTTACGAACTC
	ECFP-F	GGGGACAAGTTTGTACAAAAAAGCAGGCTCAATGGTGAGCAAGGGCGAG
	ECFP-R	GGGGACCACTTTGTACAAGAAAGCTGGGTTCTACTTGTACAGCTCGTCCATG
	mCerulean-F	GGGGACAAGTTTGTACAAAAAAGCAGGCTCAATGGTGAGCAAGGGCGAG
	mCerulean-R	GGGGACCACTTTGTACAAGAAAGCTGGGTTTTACTTGTACAGCTCGTCCATGCC
	EYFP-F	GGGGACAAGTTTGTACAAAAAAGCAGGCTCAATGGTGAGCAAGGGCGAGGAG
	EYFP-R	GGGGACCACTTTGTACAAGAAAGCTGGGTTTCACTTGTACAGCTCGTCCATG
	YPet-F	CCTGCAGGCGGCCGCACTAGTATGTCTAAAGGTGAAGAAT
	YPet-R	GAAAGCTGGGTTCTAGAATTCTTTGTACAATTCATTCATA
	mVenus-F	CCTGCAGGCGGCCGCACTAGTATGGTGAGCAAGGGCGAGGAGC
	mVenus-R	GAAAGCTGGGTTCTAGAATTCGTACAGCTCGTCCATGCCGAG
	RT-tdTomato-F	GGCGAGGAGGTCATCAAAGAG
	RT-tdTomato-R	CTTGTAATCGGGGATGTCGG
	ProGC1-Clover-F	GGGGACAAGTTTGTACAAAAAAGCAGGCTCA ATGGTTGCAACAGAGAGG
	ProGC1-Clover-R	CTCCTCGCCCTTGCTCACCATATTTCTTGAGTAGTGATTTTGAAGTAGTGTGTG
	ProGbSLSP-Clover-F	GGGGACAAGTTTGTACAAAAAAGCAGGCTCA AAGCTTGAGTGCATTTTGTTTTG
	ProGbSLSP-Clover-R	CTCCTCGCCCTTGCTCACCATGCTAGAGAAAAATGGGAAGGTGAGTGGAGG
	ProKST1-Clover-F	GGGGACAAGTTTGTACAAAAAAGCAGGCTCA CTAGAAAATGAAATGAAAAACACC
	ProKST1-Clover-R	CTCCTCGCCCTTGCTCACCATTATTATATATTGCTGCTTCTTTTTTGTTGATGTGG

## Sheet: Table S2
	Table S2. The selected fluorescent proteins for heterologous expression in cotton.
	Name	λex	λem	Stokes	EC	QY	Brightness	Lifetime (ns)	kDa	Fluorescence
	mRuby2	559	600	41	113000	0.38	42.94	2.5	26.49	red
	mCherry	587	610	23	72000	0.22	15.84	1.4	26.7	red
	tdTomato	554	581	27	138000	0.69	95.22	-	54.19	red
	G3GFP	498	515	17	49000	0.7	34.3	-	26.87	green
	sfGFP	485	510	25	83300	0.65	54.15	-	26.78	green
	Clover	505	515	10	111000	0.76	84.36	3.2	26.79	green
	EYFP	513	527	14	67000	0.67	44.89	3.1	26.99	yellow
	YPet	517	530	13	104000	0.77	80.08	-	26.9	yellow
	mVenus	515	527	12	104000	0.64	66.56	2.7	26.89	yellow
	ECFP	434	477	43	32500	0.4	13	3	26.91	cyan
	mCerulean	433	475	42	33000	0.49	16.17	-	26.83	cyan

## Sheet: Table S3
	Table S3. Association between fluorescence and T-DNA insertion in T1 progeny.
		35S-mCherry		35S-tdTomato		35S-sfGFP		35S-Clover		35S-EYFP		35S-YPet		35S-mVenus		35S-ECFP		35S-mCerulean
	individual of T1	Fluorescence	T-DNA insertion	Fluorescence	T-DNA insertion	Fluorescence	T-DNA insertion	Fluorescence	T-DNA insertion	Fluorescence	T-DNA insertion	Fluorescence	T-DNA insertion	Fluorescence	T-DNA insertion	Fluorescence	T-DNA insertion	Fluorescence	T-DNA insertion
	1	yes	+	yes	+	yes	+	yes	+	yes	+	yes	+	yes	+	yes	+	yes	+
	2	no	-	yes	+	yes	+	yes	+	no	-	yes	+	yes	+	no	-	yes	+
	3	yes	+	yes	+	no	-	no	-	no	-	yes	+	yes	+	yes	+	yes	+
	4	yes	+	yes	+	yes	+	no	-	yes	+	yes	+	yes	+	no	-	yes	+
	5	yes	+	no	-	yes	+	yes	+	yes	+	yes	+	no	-	yes	+	yes	+
	6	yes	+	no	-	yes	+	no	-	yes	+	yes	+	yes	+	yes	+	yes	+
	7	yes	+	yes	+	yes	+	yes	+	yes	+	no	-	yes	+	no	-	no	-
	8	yes	+	yes	+	yes	+	yes	+	yes	+	yes	+	yes	+	yes	+	no	-
	9	no	-	yes	+	yes	+	yes	+	yes	+	yes	+	yes	+	yes	+	yes	+
	10	yes	+	no	-	yes	+	yes	+			yes	+	yes	+	yes	+	yes	+
	+, tested positive; -, tested negative.

## Sheet: Table S4
	Table S4. The organelle markers used in this study.
	Organelle	Gene	Sequence	Reference
	plasma membrane	PIP2	the full length of Arabidopsis PIP2	(Cutler et al., 2000)
	endoplasmic reticulum	WAK2/HDEL	the signal peptide of AtWAK2 at the N-terminus and the ER retention signal His-Asp-Glu-Leu at the C-terminus	(He et al., 1999; Gomord et al., 1997)
	tonoplast	γTIP	the full length of γ-TIP	(Saito et al., 2002)
	mitochondrial	COXⅣ	the first 29 aa of yeast cytochrome c oxidase IV	(Kohler et al., 1997)
	plastid	Rubisco	the first 79 aa of the small subunit of tobacco rubisco	(Dabney-Smith et al., 1999)
	golgi	MAN1	the first 49 aa of soybean MAN1	(Saint-Jore-Dupas et al., 2006)
	peroxisome	PTS1	the peroxisomal targeting signal 1(PTS1,Ser-Lys-Leu)	(Reumann, 2004)
	References: Cutler S. R. et al., Random GFP:cDNA fusions enable visualization of subcellular structures in cells of Arabidopsis at a high frequency. Proc. Natl. Acad. Sci.U. S. A. 97 (2000) 3718-3723. Dabney-Smith C. et al., The C terminus of a chloroplast precursor modulates its interaction with the translocation apparatus and PIRAC. J. Biol. Chem. 274 (1999) 32351–32359. Gomord V. et al., The C…
